# Supplementary material for: Experimental Evidence for Seed Metabolic Allometry in Barrel Medic (Medicago truncatula Gaertn.)
Source: Int J Mol Sci. 2022 Jul 30;23(15):8484. doi: 10.3390/ijms23158484 (PMC9369157; doi:10.3390/ijms23158484)
Supplement: Supplementary file 1 [file ijms-23-08484-s001.zip]

Archive with 1 entries (1 files):
- ijms-1804602-supplementary.pdf
